# Supplementary material for: Repositioning of Etravirine as a Potential CK1ε Inhibitor by Virtual Screening
Source: Pharmaceuticals (Basel). 2021 Dec 22;15(1):8. doi: 10.3390/ph15010008 (PMC8778358; doi:10.3390/ph15010008)
Supplement: Supplementary file 1 [file pharmaceuticals-15-00008-s001.zip]

Archive with 1 entries (1 files):
- pharmaceuticals-1499271-supplementary.pdf
